# Supplementary material for: Does Supramolecular Gelation Require an External Trigger?
Source: Gels. 2022 Dec 10;8(12):813. doi: 10.3390/gels8120813 (PMC9778329; doi:10.3390/gels8120813)
Supplement: Supplementary file 1 [file gels-08-00813-s001.zip]

Archive with 3 entries (3 files):
- gels-2014545-supplementary.pdf
- MV_S1.mp4
- MV_S2.mp4
